# Supplementary material for: Comparative Genomic Analysis and Data About the Metabolism of the Genus Sphaerotilus Provide the First Evidence of Methylotrophic Growth and Reveal Two Strategies of Methanol Oxidation and C1 Compound Assimilation
Source: Int J Mol Sci. 2026 Jun 18;27(12):5498. doi: 10.3390/ijms27125498 (PMC13300288; doi:10.3390/ijms27125498)
Supplement: Supplementary file 1 [file ijms-27-05498-s001.zip › Supplementary Table S1.xlsx]

## Sheet: Лист2
Table S1. Genes encoding enzymes involved in methylotrophic growth in the genomes of Sphaerotilus.
№	Enzyme systems			Enzyme name	KO	COG	Genes	Sphaerotilus sp016703325 (GCA_016703325.1)	Sphaerotilus sp023150375 (GCA_023150375.1)	Sphaerotilus microaerophilus (GCA_023734135.1)	Sphaerotilus cholodnii (GCA_000019785.1)	Sphaerotilus mobilis (GCA_004216565.1)	Sphaerotilus discophorus (GCF_030705305.1)	Sphaerotilus hippei (GCA_003201595.1)	Sphaerotilus sp034519685 (GCF_034519685.1)	Sphaerotilus montanus (GCA_013426955.1)	Sphaerotilus sp963924895 (GCF_963924895.1)	Sphaerotilus sp041083715 (GCF_041083715.1)	Sphaerotilus sp031429695 (GCF_031429695.1)	Sphaerotilus sp013299175 (GCF_013299175.1)	Sphaerotilus uruguayifluvii (GCA_013294065.1)	Sphaerotilus sulfidivorans (GCA_013426975.1)	Sphaerotilus natans (GCA_000689195.1)	Sphaerotilus sp041083665 (GCA_041083665.1)	Sphaerotilus ochracea (GCF_041083635.1)	Sphaerotilus sp016702605 (GCA_016702605.1)	Sphaerotilus sp041169165 (GCA_041169165.1)
1	Methanol oxidation systems	Type of methanol dehydrogenase	mxa-cluster	mxaA protein	K16256	not assigned	mxaA	—	-	—	—	WP_207224760.1	—	—	—	—	—	—	—	—	—	—	—	—	—	—	—
2				mxaC protein	K16257	not assigned	mxaC	MBK6716839.1	—	—	—	WP_130480878.1	—	—	—	—	—	—	—	—	—	—	—	—	—	MBK6853929.1	—
3				mxaK protein	K16258	not assigned	mxaK	—	—	—	—	—	—	—	—	—	—	—	—	—	—	—	—	—	—	—	—
4				mxaL protein	K16259	not assigned	mxaL	MBK6716837.1	—	—	—	WP_130480880.1	—	—	—	—	—	—	—	—	—	—	—	—	—	MBK6853928.1	—
5				cytochrome c-L	K16255	COG2010	mxaG	—	—	—	—	—	—	—	—	—	—	—	—	—	—	—	—	—	—	—	—
6				mxaR protein	K03924	not assigned	mxaR	MBK6716842.1	—	—	—	WP_130480876.1	—	—	—	—	—	—	—	—	—	—	—	—	—	MBK6853926.1	—
7				mxaS protein	no KO assigned	not assigned	mxaS	MBK6716841.1	—	—	—	WP_130480877.1	—	—	—	—	—	—	—	—	—	—	—	—	—	MBK6853927.1	—
8				mxaB protein	K07689	not assigned	mxaB	—	—	—	WP_012345935.1	WP_207224799.1	—	—	—	—	—	—	—	—	—	—	—	—	—	—	—
9				mxaJ protein	K16254	not assigned	mxaJ	MBK6716256.1	—	WP_251969889.1	WP_012348119.1	WP_130483210.1	—	—	—	—	—	—	—	—	WP_173804125.1	—	—	—	—	MBK6850260.1	—
10				mxaD protein	K16260	not assigned	mxaD	MBK6716262.1	—	WP_251969883.1	WP_012348125.1	WP_130483206.1	—	—	—	—	—	—	—	—	WP_173804129.1	—	—	—	—	MBK6850223.1	—
11				methanol dehydrogenase (cytochrome c) subunit 1 [EC 1.1.2.7]	K14028	not assigned	mxaF	—	—	—	—	—	—	—	—	—	—	—	—	—	—	—	—	—	—	—	—
12				methanol dehydrogenase (cytochrome c) subunit 2 [EC 1.1.2.7]	K14029	not assigned	mxaI	—	—	—	—	—	—	—	—	—	—	—	—	—	—	—	—	—	—	—	—
13			XoxF	lanthanide-dependent methanol dehydrogenase [EC 1.1.2.10]	K23995	COG4993	xoxF	MBK6716254.1	MCK6427318.1	WP_251969890.1	WP_012348117.1	WP_207224866.1	WP_305751309.1	WP_211317534.1	—	WP_218898107.1	WP_338414457.1	—	—	—	WP_434801483.1	—	—	—	—	MBK6850258.1	—
14			Mdh2	methanol dehydrogenase [EC 1.1.1.244]	K00093	not assigned	mdh2	—	MCK6426023.1	WP_251973334.1	WP_012346839.1	WP_130481248.1	WP_305748163.1	WP_110399440.1	WP_322587845.1	WP_179632176.1	WP_338415946.1	WP_369430387.1	WP_310463608.1	WP_294000394.1	WP_173804560.1	WP_149503030.1	WP_037479491.1	MEX8519283.1	—	MBK6853668.1	MEY4747790.1
15		Adh		alcohol dehydrogenase [EC 1.1.1.1]	K00001	COG1454	adh	MBK6716818.1 MBK6717924.1	MCK6424096.1 MCK6425309.1 MCK6427439.1	WP_251971564.1	WP_012345919.1	WP_130481202.1	WP_305747886.1 WP_305748109.1	WP_110398921.1 C7444_RS01430	WP_322588691.1 WP_322589953.1	WP_179633360.1	—	WP_369430801.1	WP_310461452.1	WP_293996102.1	WP_217427397.1	WP_375139029.1	WP_037477884.1	MEX8517536.1	—	MBK6850491.1 MBK6850683.1 MBK6853987.1	MEY4750191.1
16		PQQ coenzyme		pyrroloquinoline quinone biosynthesis protein A	K06135	not assigned	pqqA	MBK6715524.1	MCK6426604.1	—	WP_012345281.1	WP_207224798.1	WP_130482337.1	WP_110399168.1	WP_179636014.1	WP_179636014.1	—	WP_179636014.1	WP_179636014.1	QZW52_RS19220	HNQ01_RS12635	WP_037476920.1	WP_037476920.1	MEX8520160.1	—	MBK6851561.1	—
17				pyrroloquinoline quinone biosynthesis protein B	K06136	COG1235	pqqB	MBK6715525.1	MCK6426603.1	WP_251973596.1	WP_012345282.1	WP_130482336.1	WP_305749909.1	WP_110399089.1	WP_322589094.1	WP_179633013.1	WP_338414775.1	WP_369428481.1	WP_310460763.1	WP_293998812.1	WP_173805804.1	WP_149504711.1	WP_037476918.1	MEX8520161.1	—	MBK6851562.1	MEY4749495.1
18				pyrroloquinoline-quinone synthase [EC 1.3.3.11]	K06137	COG5424	pqqC	MBK6715526.1	MCK6426602.1	WP_251973597.1	WP_012345283.1	WP_130481801.1	WP_305749743.1	WP_110399090.1	WP_322589095.1	WP_179633012.1	WP_338414850.1	WP_369428482.1	WP_310460762.1	WP_293998810.1	WP_173805803.1	WP_149504710.1	WP_037476916.1	MEX8520162.1	—	MBK6851563.1	MEY4749494.1
19				pyrroloquinoline quinone biosynthesis protein D	K06138	not assigned	pqqD	MBK6715527.1	MCK6426601.1	WP_251973598.1	WP_012345284.1	WP_130481800.1	WP_305749744.1	WP_110399091.1	WP_322589096.1	HZU83_14880	WP_338414774.1	WP_369428483.1	WP_310460761.1	WP_293998809.1	WP_173805802.1	WP_149504709.1	WP_037476914.1	MEX8520163.1	—	MBK6851564.1	MEY4749493.1
20				pyrroloquinoline quinone biosynthesis protein E	K06139	COG0535	pqqE	MBK6715528.1	MCK6426600.1	WP_251973599.1	WP_012345285.1	WP_242615518.1	WP_305749745.1	WP_110399092.1	WP_322589097.1	WP_179633011.1	WP_338414773.1	—	WP_310460760.1	WP_293998806.1	WP_173805801.1	WP_149504708.1	WP_037476957.1	MEX8520164.1	—	MBK6851565.1	MEY4749492.1
21	Formaldehyde oxidation systems	Various formaldehyde dehydrogenases		S-(hydroxymethyl)glutathione synthase [EC 4.4.1.22]	K03396	not assigned	gfa	—	—	—	—	—	—	—	—	—	—	—	—	—	—	—	—	—	—	—	—
22				S-(hydroxymethyl)glutathione dehydrogenase [EC 1.1.1.284]	K00121	COG1062	frmA	MBK6716353.1	MCK6424202.1	WP_251973653.1	WP_012348260.1	WP_130482981.1	WP_305748570.1	WP_110402129.1	WP_322590398.1	WP_179635365.1	WP_338413617.1	WP_369429705.1	WP_310460839.1	WP_294001697.1	WP_173804091.1	WP_149505606.1	WP_273473378.1	—	—	MBK6852653.1	MEY4749895.1
23				S-formylglutathione hydrolase [EC 3.1.2.12]	K01070	COG0627	frmB	MBK6716352.1	MCK6424201.1	WP_251971787.1	WP_012348261.1	WP_207224862.1	WP_305748569.1	WP_110402130.1	WP_322590399.1	WP_246332610.1	WP_338413616.1	WP_369429706.1	WP_310460838.1	WP_294001696.1	WP_173803980.1	WP_149505605.1	WP_273473377.1	—	—	MBK6852654.1	MEY4749896.1
24				formaldehyde dismutase [EC 1.2.98.1]	K17067	not assigned	fdm	—	—	—	—	—	—	—	—	—	—	—	—	—	—	—	—	—	—	—	—
25				glutathione-independent formaldehyde dehydrogenase [EC 1.2.1.46]	K00148	not assigned	fdhA	—	—	—	—	—	—	—	—	—	—	—	—	—	—	—	—	—	—	—	—
26		Tetrahydromethanopterin pathway		5,6,7,8-tetrahydromethanopterin hydro-lyase [EC:4.2.1.147]	K10713	COG1795	fae	MBK6713935.1	MCK6426230.1	WP_251969859.1	WP_012348156.1	WP_130483186.1	WP_305751276.1	WP_110402463.1	—	WP_179634783.1	WP_338414429.1	—	—	—	WP_173804150.1	—	—	—	—	MBK6850231.1	—
27				methylene-tetrahydromethanopterin dehydrogenase [EC 1.5.1.-]	K00319	not assigned	mtdB	MBK6718298.1	MCK6426235.1	WP_251969855.1	WP_012348161.1	WP_130483181.1	WP_305751271.1	WP_110402459.1	—	WP_179634778.1	WP_338414424.1	—	—	—	WP_173804154.1	—	—	—	—	MBK6850226.1	—
28				methenyltetrahydromethanopterin cyclohydrolase [EC:3.5.4.27]	K01499	COG3252	mch	MBK6716291.1	MCK6426233.1	WP_251969857.1	WP_012348159.1	WP_130483183.1	WP_305751273.1	WP_110402461.1	—	WP_179634780.1	WP_179634780.1	—	—	—	WP_434801482.1	—	—	—	—	MBK6850228.1	—
29				formylmethanofuran dehydrogenase subunit A [EC 1.2.7.12]	K00200	COG1229	fhcA	MBK6716274.1	MCK6426219.1	WP_251969868.1	WP_012348144.1	WP_207224854.1	WP_305751287.1	WP_110402564.1	—	WP_179634791.1	WP_338414441.1	—	—	—	WP_173804135.1	—	—	—	—	MBK6850253.1	—
30				formylmethanofuran dehydrogenase subunit B [EC 1.2.7.12]	K00201	COG1029	fhcB	MBK6716275.1	MCK6426220.1	WP_251969867.1	WP_012348145.1	WP_130483197.1	WP_305751286.1	WP_110402565.1	—	WP_246332568.1	WP_338414440.1	—	—	—	WP_173804136.1	—	—	—	—	MBK6850252.1	—
31				formylmethanofuran dehydrogenase subunit C [EC 1.2.7.12]	K00202	COG2218	fhcC	MBK6716272.1	MCK6426217.1	WP_251969870.1	WP_251969870.1	WP_130483199.1	WP_305751289.1	WP_110402562.1	—	WP_179634793.1	WP_338414443.1	—	—	—	WP_353621637.1	—	—	—	—	MBK6850255.1	—
32				formylmethanofuran--tetrahydromethanopterin N-formyltransferase [EC 2.3.1.101]	K00203	COG1153	fhcD	MBK6716273.1	MCK6426218.1	WP_251969869.1	WP_012348143.1	WP_130483198.1	WP_305751288.1	WP_110402563.1	—	WP_179634792.1	WP_338414442.1	—	—	—	NRT55143.1	—	—	—	—	MBK6850254.1	—
33				beta-ribofuranosylaminobenzene 5'-phosphate synthase [EC:2.4.2.54]	K06984	COG1907	mptG	MBK6718297.1	MCK6426236.1	WP_251969854.1	WP_012348162.1	WP_130483180.1	WP_305751270.1	WP_110402458.1	—	WP_180552397.1	WP_338414423.1	—	—	—	WP_286180462.1	—	—	—	—	MBK6850225.1	—
34		Tetrahydrofolate pathway		formyltetrahydrofolate deformylase [EC 3.5.1.10]	K01433	COG0788	purU	IPG57_18285	MCK6425776.1	WP_251970514.1 WP_251970703.1	WP_012346334.1	WP_130480730.1 WP_130483276.1	WP_305749465.1	WP_110398911.1	WP_369430253.1	WP_179634461.1	WP_338413912.1	WP_369430253.1	WP_293995563.1	WP_293995558.1	WP_173804329.1	WP_149504306.1	WP_446749400.1 WP_037483902.1	MEX8517312.1	WP_369416927.1	MBK6852229.1	MEY4750935.1
35				methylenetetrahydrofolate dehydrogenase (NADP+) / methenyltetrahydrofolate cyclohydrolase [EC 1.5.1.5, 3.5.4.9]	K01491	COG0190	folD	MBK6716098.1	MCK6423959.1	WP_251970164.1	WP_012346671.1	WP_130480509.1	WP_305750135.1	WP_110400663.1	WP_369430022.1	WP_179634559.1	WP_338414718.1	WP_369430022.1	WP_310460428.1	WP_294000757.1	WP_173807492.1	WP_149504072.1	WP_037478424.1	MEX8519640.1	WP_369417053.1	MBK6853662.1	MEY4751589.1
36	Formate Dehydrogenase			formate dehydrogenase major subunit [EC:1.17.1.9]	K00123	COG0243	fdwA	MBK6714753.1	MCK6425307.1	WP_251970038.1	WP_012348729.1	WP_165396699.1	WP_305747663.1	WP_110401944.1	WP_369429791.1	WP_179632352.1	WP_338413992.1	WP_369430478.1	WP_409050101.1	WP_434738283.1	WP_173804281.1	WP_149502829.1	WP_081838179.1	MEX8518619.1	—	MBK6852606.1	MEY4748407.1
37				formate dehydrogenase beta subunit [EC:1.17.1.9]	K00124	COG1894	fdwB	MBK6714752.1	MCK6425306.1	WP_251970067.1	WP_012347770.1	WP_130480339.1	WP_305747662.1	WP_110401943.1	WP_369431010.1	WP_179632353.1	WP_338413991.1	WP_369431010.1	WP_310460715.1	—	WP_273467711.1	MET3604115.1	WP_051631703.1	MEX8518620.1	—	MBK6852605.1	—
38				formate dehydrogenase subunit gamma	K00127	COG2864	fdsG	MBK6716025.1	MCK6425305.1	WP_251970041.1	WP_012348726.1	WP_130480340.1	WP_305747661.1	WP_110401942.1	WP_369431009.1	WP_179632354.1	WP_338413993.1	WP_369431009.1	WP_310460716.1	—	WP_173804283.1	MET3604114.1	WP_051631697.1	MEX8518621.1	WP_369417534.1	MBK6852604.1	MEY4748410.1
39				formate dehydrogenase subunit delta [EC:1.17.1.9]	K00126	COG8863	fdsD	MBK6714754.1	MCK6425308.1	WP_251970065.1	WP_043705429.1	WP_242615434.1	WP_305748242.1	WP_245909603.1	WP_369429792.1	WP_179632351.1	WP_338413993.1	WP_369429002.1	WP_310460713.1	WP_293996357.1	WP_173804280.1	WP_149502830.1	WP_037483189.1	MEX8518618.1	WP_369417572.1	MBK6852609.1	—
40	C1-compound assimilation systems	Serine cycle and bypass pathways	Serine cycle	Enolase [EC 4.2.1.11]	K01689	COG0148	eno	MBK6716164.1	MCK6424087.1	WP_251970405.1	WP_012346205.1	WP_130483225.1	WP_305751146.1	WP_110400643.1	WP_322588316.1	WP_179632548.1	WP_338413738.1	WP_369430618.1	WP_310462920.1	WP_294000254.1	WP_173805599.1	WP_149502735.1	WP_037485395.1	MEX8519357.1	WP_369416888.1	MBK6854802.1	MEY4751323.1
41				glycine hydroxymethyltransferase [EC 2.1.2.1]	K00600	COG0112	glyA	MBK6717465.1	MCK6425837.1	WP_251970278.1	WP_012347946.1	WP_130480831.1	WP_305748626.1	WP_179634987.1	WP_322590088.1	WP_179634987.1	WP_338413144.1	WP_369430180.1	WP_310463758.1	WP_293994513.1	WP_173806497.1	WP_149505636.1	WP_037481270.1	MEX8520607.1	WP_369417038.1	MBK6852517.1	MEY4749114.1
42				alanine-glyoxylate transaminase / serine-glyoxylate transaminase /serine-pyruvate transaminase [EC 2.6.1.44, 2.6.1.45, 2.6.1.51]	K00830	COG0075	agxt	MBK6717490.1	MCK6423616.1	WP_251970630.1	WP_012349136.1	WP_130482826.1	WP_305749649.1	WP_110398971.1	WP_322586421.1	WP_179635623.1	WP_338416471.1	WP_369431038.1	WP_310460948.1	WP_293997537.1	WP_173805108.1	WP_149503390.1	WP_037479055.1	MEX8520726.1	WP_369416752.1	MBK6852498.1	MEY4748452.1
43				glycerate dehydrogenase [EC 1.1.1.29]	K00018	COG1052	hprA	MBK6716451.1	MCK6425440.1	WP_251969173.1	WP_043704093.1	WP_130481171.1	WP_305748075.1	WP_110399623.1	WP_416222164.1	WP_179635543.1	WP_338414914.1	WP_369429435.1	WP_310459920.1	WP_294001607.1	WP_173806574.1	WP_149503557.1	WP_037486271.1	MEX8518196.1	WP_369416189.1	MBK6854373.1	MEY4751981.1
44				glycerate 2-kinase [EC 2.7.1.165]	K11529	COG2379	gck	MBK6717240.1	MCK6423890.1	WP_251970482.1	WP_012348183.1	WP_130482494.1	WP_305749649.1	WP_110401803.1	WP_322588940.1	WP_179635700.1	WP_338415787.1	WP_369428879.1	WP_310460655.1 WP_409050199.1	WP_293994429.1	WP_173804393.1	WP_149503746.1	WP_037478911.1	MEX8518668.1	WP_369417012.1	MBK6850973.1	MEY4751021.1
45				malate dehydrogenase [EC 1.1.1.37]	K00024	COG0039	mdh	MBK6715332.1	MCK6426874.1	WP_251973117.1	WP_012347727.1	WP_130481634.1	WP_305748429.1	WP_110402327.1	WP_322589841.1	WP_179634717.1	WP_338414252.1	WP_369429872.1	WP_310460892.1	WP_293994640.1	WP_149504013.1	WP_149504013.1	WP_037482619.1	MEX8519039.1	WP_369415747.1	MBK6853124.1	MEY4751114.1
46				phosphoenolpyruvate carboxylase [EC 4.1.1.31]	K01595	COG2352	ppc	MBK6713874.1	MCK6423529.1	WP_428985548.1	WP_012345798.1	WP_130483057.1	WP_130483057.1	WP_211317509.1	WP_322589516.1	WP_179634316.1	WP_338413503.1	WP_369428969.1	WP_310463484.1	WP_294000418.1	WP_173806989.1	WP_149504294.1	—	MEX8520694.1	WP_369417249.1	IPG93_14895	MEY4748140.1
47				malate-CoA ligase subunit alpha [EC 6.2.1.9]	K08692	COG0318	mtkB	—	—	—	—	—	—	—	—	—	—	—	—	—	—	—	—	—	—	—	—
48				malate-CoA ligase subunit beta [EC 6.2.1.9]	K14067	COG0045	mtkA	—	—	—	—	—	—	—	—	—	—	—	—	—	—	—	—	—	—	—	—
49				malyl-CoA/(S)-citramalyl-CoA lyase [EC 4.1.3.24, 4.1.3.25]	K08691	COG2301	mcl	—	—	—	—	—	—	—	—	—	—	—	—	—	—	—	—	—	—	—	—
50			Glyoxylate cycle	Isocitrate lyase [EC 4.1.3.1]	K01637	COG2224	aceA	MBK6715041.1	MCK6426075.1	WP_251969077.1	WP_012346772.1	WP_130480419.1	WP_305749231.1	WP_110399674.1	WP_322590309.1	WP_179635163.1	WP_338415194.1	WP_369431257.1	WP_310461109.1	WP_293995419.1	WP_173805220.1	WP_149503500.1	WP_037483029.1	MEX8516887.1	WP_369416867.1	MBK6853933.1	MEY4749153.1
51				Malate synthase G [EC 2.3.3.9]	K01638	COG2225	aceB	MBK6713550.1	MCK6424257.1	WP_251971692.1	WP_012349158.1	WP_130482057.1	WP_305750280.1	WP_110400853.1	WP_322588616.1	WP_179633426.1	WP_338413470.1	WP_369430880.1	WP_310462904.1	WP_294000294.1	WP_173803373.1	WP_149505002.1	WP_037483129.1	MEX8517625.1	WP_369417299.1	MBK6850526.1	MEY4749541.1
52		Regeneration of glyoxylate		Phosphoglycolate phosphatase [EC 3.1.3.18]	K01091	COG0546	gph	MBK6718247.1	MCK6427048.1	WP_256490748.1	WP_012348898.1	WP_275938345.1	WP_305751483.1	WP_211317612.1	WP_322588801.1	WP_179633271.1	WP_338416741.1	WP_369428235.1	WP_310462079.1	WP_294001228.1	WP_173803657.1	WP_149502204.1	WP_037480500.1	MEX8520228.1	WP_369416767.1	MBK6850300.1	MEY4748718.1
53				Glycolate dehydrogenase FAD-linked subunit [EC 1.1.99.14]	K00104	COG0277	glcD	MBK6714900.1	MCK6427329.1	WP_251970962.1	WP_012348265.1	WP_130483154.1	WP_305751244.1	WP_110401914.1	WP_322588173.1	WP_179632415.1	WP_338414633.1	WP_369430728.1	WP_310462263.1	WP_293999592.1	WP_173807141.1	WP_149502901.1	WP_051631603.1	MEX8517900.1	WP_407069709.1	MBK6852904.1	MEY4748977.1
54		Calvin–Benson–Bassham cycle		Phosphoglycerate kinase [EC 2.7.2.3]	K00927	COG0126	pgk	MBK6717859.1 MBK6717332.1	MCK6425568.1	WP_251971400.1	WP_012345392.1	WP_130483670.1	WP_305750862.1	WP_110400836.1	WP_322590557.1	WP_179633736.1	WP_338416533.1	WP_369430046.1	WP_310462562.1	WP_293997781.1	WP_173803513.1	WP_149504876.1	WP_037481823.1	MEX8517764.1	WP_369416768.1	MBK6850804.1 MBK6850298.1	MEY4748539.1 MEY4748011.1
55				NAD-dependent glyceraldehyde-3-phosphate dehydrogenase [EC 1.2.1.12]	K00134	COG0057	gapA	MBK6713571.1 MBK6717333.1	MCK6425493.1	WP_251971530.1	WP_012345258.1	WP_130481786.1	WP_305749726.1	WP_110399072.1	WP_322589076.1	WP_179633024.1	WP_338414790.1	WP_369429292.1	WP_310462562.1	WP_293997781.1	WP_149504728.1	WP_149504728.1	WP_037476934.1	MEX8520147.1	WP_369417447.1	MBK6850723.1	MEY4751738.1
56				triosephosphate isomerase [EC 5.3.1.1]	K01803	COG0149	tpiA	MBK6715657.1	MCK6426758.1	WP_251972702.1	WP_012346529.1	WP_130480625.1	WP_305750665.1	WP_110400965.1	WP_322589968.1	WP_179634861.1	WP_338414511.1	WP_369430171.1	WP_310460170.1	WP_293995882.1	WP_173807334.1	WP_037482745.1	WP_037482745.1	MEX8521088.1	WP_369415824.1	MBK6854754.1	MEY4751690.1
57				fructose-bisphosphate aldolase class II [EC 4.1.2.13]	K01624	COG0191	fbaA	MBK6717330.1 MBK6717864.1	MCK6425148.1 MCK6425565.1	WP_251970990.1 WP_251971403.1	WP_012348752.1 WP_012345398.1	WP_130481810.1 WP_130483673.1	WP_305751091.1 WP_305750859.1	WP_110401415.1 WP_110400825.1	WP_322586746.1 WP_322586514.1	WP_179633948.1 WP_179633744.1	WP_338416278.1	WP_369429131.1 WP_369430042.1	WP_310461723.1	WP_293998521.1	WP_173806104.1 WP_173803516.1	WP_149504644.1 WP_149504873.1	WP_037481836.1	MEX8517512.1	WP_369416769.1 WP_369417333.1	MBK6850296.1 MBK6850800.1	MEY4748013.1 MEY4748536.1
58				Fructose-1,6-bisphosphatase, type I [EC 3.1.3.11]	K01622	COG1980	fbp	MBK6715282.1 MBK6716008.1	MCK6426633.1 MCK6425152.1	WP_251969449.1 WP_251970994.1	WP_012346791.1 WP_012348756.1	WP_130481295.1 WP_130481814.1	WP_305748201.1 WP_305751087.1	WP_110401229.1 WP_110401411.1	WP_322589782.1 WP_322586741.1	WP_179632304.1 WP_179633943.1	WP_338416376.1 WP_338416283.1	WP_369429126.1	WP_310460240.1	WP_293996402.1	WP_173806933.1 WP_173806109.1	WP_149504111.1 WP_149504647.1	WP_037483818.1	MEX8517052.1	WP_369416561.1 WP_369416764.1	MBK6853612.1 MBK6850303.1	MEY4748721.1
59				Transketolse [EC 2.2.1.1]	K00615	COG0021	tktA	MBK6717335.1 MBK6713570.1	MCK6425492.1 MCK6425150.1	WP_251971529.1 WP_251970992.1	WP_012348754.1 WP_012345257.1	WP_130481787.1 WP_130481812.1	WP_305749725.1 WP_305751089.1	WP_211317565.1 WP_110399071.1 WP_110401413.1	WP_322589075.1 WP_322586743.1	WP_179633025.1 WP_179633945.1 WP_179633009.1	WP_338414791.1 WP_338416281.1 WP_338414771.1	WP_369429291.1 WP_369429128.1 WP_369430054.1	WP_310460776.1 WP_310463618.1	WP_293998842.1 WP_294000412.1	WP_217427384.1 WP_173805817.1 WP_173806107.1	WP_180692862.1 WP_149504729.1 WP_244954336.1	WP_037476936.1 WP_375131980.1	MEX8517982.1	WP_369416766.1	MBK6850722.1 MBK6850301.1	MEY4752308.1 MEY4748719.1
60				Ribose-5-phosphate isomerase A [EC 5.3.1.6]	K01807	COG0120	rpiA	MBK6716955.1	MCK6427288.1	BDI04483.1	WP_012346087.1	WP_207224864.1	WP_305749403.1	WP_110400324.1	WP_322588379.1	WP_179632625.1	WP_338413668.1	WP_369431510.1	WP_310463303.1	WP_293995668.1	WP_173805546.1	WP_149502689.1	WP_037479153.1	MEX8519492.1	WP_369417023.1	MBK6850175.1	MEY4750943.1
61				Ribulose-phosphate 3-epimerase [EC 5.1.3.1]	K01783	COG0036	rpe	MBK6716007.1 MBK6717739.1	MCK6424653.1 MCK6425153.1	WP_251972182.1 WP_251970995.1	WP_012348899.1 WP_012348757.1	WP_130481933.1	WP_305751481.1	PXW91556.1 PXW94510.1	WP_322586739.1 WP_322588777.1	WP_179633290.1 WP_179633941.1	WP_338416285.1 WP_338416124.1	MEX8494965.1	WP_310462071.1	WP_293997865.1	WP_173803637.1	WP_149502160.1	WP_037482498.1	MEX8520208.1	WP_369416763.1	MBK6853021.1 MBK6850304.1	MEY4748722.1 MEY4750282.1
62				Phosphoribulokinase [EC 2.7.1.19]	K00855	COG0572	prk	MBK6717336.1	MCK6425151.1	WP_251970993.1	WP_251971530.1	WP_130481813.1	WP_305751088.1	WP_110401412.1	WP_322586742.1	WP_179633944.1	WP_338416282.1	WP_369429127.1	—	—	WP_173806108.1	WP_149504646.1	—	—	WP_369416765.1	MBK6850302.1	MEY4748720.1
63				Ribulose bisphosphate carboxylase large chain [EC 4.1.1.39]	K01601	COG1850	rbcL	MBK6716739.1 (II)	MCK6425158.1 (II)	WP_251971011.1 (II)	WP_012348768.1 (II)	WP_130481817.1 (IC)	WP_305751084.1 (IC)	WP_110400707.1 (IC)	WP_322586737.1 (IC)	WP_179633937.1 (II)	WP_338416287.1 (IC)	WP_369429930.1 (IC)	—	—	WP_173806111.1 (IC)	WP_149504650.1 (IC)	—	—	WP_369416753.1 (II)	MBK6850309.1 (II)	MEY4748726.1 (II)
64				Ribulose bisphosphate carboxylase small chain [EC 4.1.1.39]	K01602	not assigned	rbcS	—	—	—	—	WP_130481816.1	WP_305751085.1	WP_110400706.1	WP_322586738.1	—	WP_338416286.1	WP_369429929.1	—	—	WP_173806110.1	WP_149504649.1	—	—	—	—	—
